# Supplementary material for: Characterization of Prunus Necrotic Ringspot Virus and Cherry Virus A Infecting Myrobalan Rootstock
Source: Viruses. 2023 Aug 11;15(8):1723. doi: 10.3390/v15081723 (PMC10459944; doi:10.3390/v15081723)
Supplement: Supplementary file 1 [file viruses-15-01723-s001.zip]

Archive with 3 entries (3 files):
- figure S-1.pdf
- Figure S2.pdf
- Supplementary tables.xlsx
