# Supplementary material for: Characterization of Prunus Necrotic Ringspot Virus and Cherry Virus A Infecting Myrobalan Rootstock
Source: Viruses. 2023 Aug 11;15(8):1723. doi: 10.3390/v15081723 (PMC10459944; doi:10.3390/v15081723)
Supplement: Supplementary file 1 [file viruses-15-01723-s001.zip › Supplementary tables.xlsx]

## Sheet: Table S1
Table S1: List of primers
Virus	Primer ID	primer sequence	Expected product
PNRSV	PNRSV3-1006 F	ttgccgaatttgcaatcata	191 bp
	PNRSV3-1297 R	acggtccaagtggtcttcac
CVA	CVA-3530 F	gaagatccttttgggcatga	595 bp
	CVA- 4125R	atttcgtttgttggccagtc

## Sheet: Table S2
Table S2: Accession numbers of NCBI-retrieved CVA sequences
Accession number	Host	Country
ON088603	Prunus cerasifera	Czech Republic
KU215410	Prunus avium
KU215411
KU131205	Prunus avium	China
KT285841
KT310083
MH806869
KX370827
KY286055	Prunus mume	Korea
KY445749
LC437353	Prunus avium
LC752551
FN691959	Prunus avium	India
LC422952	Prunus armeniaca
X82547	Prunus avium	Germany
NC_003689
LC125634	Prunus armeniaca	Japan
MK847263	Prunus avium	Belgium
MK847265
MF048809	Prunus avium	Slovakia
MF048810
MF062118	Prunus avium	Canada
MF062119
KY510849
KY510850
KY510853
KY510854
KY510855
KY510856
KY510857
KY510858
KY510859
KY510860
KY510868
KY510869
KY510870
KY510871
KY510872
KY510877
KY510878
KY510879
KY510881
KY510882
KY510883
KY510884
KY510887
KY510888
KY510889
KY510892
KY510893
KY510894
KY510895
KY510896
KY510897
KY510898
KY510899
KY510900
KY510901
KY510902
KY510903
KY510904
KY510905
KY510906
KY510907
KY510908
KY510909
KY510910
KY510911
KY510912
KY510913
KY510914
KY510915
KY510916
KY510917
KY510919
KY510852	Prunus serrulata	Canada
KY510848
KY510846
KY510847
KY510851
KY510861
KY510862
KY510863
KY510864
KY510865
KY510866
KY510867
KY510885
KY510890
KY510891
KY510886
KY510873	Prunus armeniaca	Canada
KY510875
KY510876
KY510845	Prunus cerasus
KY510918
KY510880	Prunus persica
KY510874	Prunus mume
MZ291921	nd
MZ291922
MZ291923
MZ291924
MZ291925
MZ291926
LC523000	Prunus avium	Australia
LC523001
LC523002
LC523003
LC523007
LC523015
LC523008
LC523012
LC523006
LC523004
LC523011
LC523013
LC523014
LC523009
LC523010
LC523005
LC523016	Prunus domestica
LC523017	Prunus armeniaca
LC523018
LN879388	Prunus cerasifera

## Sheet: Table S3
Table S3: Accession numbers of NCBI-retrieved PNRSV sequences
Isolate	Host	Country	RNA1	RNA2	RNA3
PNRSV-Ruzyne	Prunus cerasifera	Czech Republic	ON088600	ON088601	ON088602
13C221	Prunus	Canada	MZ451017	MZ451036	MZ451048
DSMZ PV-0962	Prunus cerasus	Germany	OP357942	OP357943	OP357944
Pea1	Prunus persica	China	MH727233	MH727228	MH730938
Pch8	Prunus persica	China	MF198441	MF198442	MF198443
Cigany	Prunus cerasus	Czech Republic	MF069044	MF069045	MF069046
Chr3	Prunus avium	Canada	JN416771	JN416772	JN416773
13TF118	Prunus	Canada	MZ451029	MZ451044	MZ451062
13TF132	Prunus	Canada	MZ451030	MZ451045	MZ451063
13TF106	Prunus	Canada	MZ451028	MZ451043	MZ451061
13C214	Prunus	Canada	MZ451016	MZ451035	MZ451047
YJ3	Rosa chinensis	China	ON060759	ON060760	ON060761
Q15R3N*	Prunus	Australia	KY883333	KY883334	KY883335
M32R3	Prunus	Australia	KY883332	KY883321	KY883322
13TF133	Prunus	Canada	MZ451031	MZ451046	MZ451064
13C233	Prunus	Canada	MZ451019	MZ451038	MZ451051
Acot	Prunus armeniaca	India	LC382449	LC382467	LC382468
YJ4	Rosa chinensis	China	MN656192	MN656193	MN656194
YJ5	Rosa chinensis	China	MN656195	MN656196	MN656197
Che1	Prunus avium	China	MH727235	MH727230	MH730940
Che2	Prunus avium	China	MH727236	MH727231	MH730941
Prunus cerasifera1	Prunus cerasifera	China	MH727237	MH727232	MH730942
SCh-Taian	Prunus avium	China	KX650617	KX650618	KX650619
13C260	Prunus	Canada	MZ451024	MZ451041	MZ451056
ChrYL	Prunus avium	China	KT444701	KT444702	KT444703
13C227	Prunus	Canada	MZ451018	MZ451037	MZ451050
13C243	Prunus	Canada	MZ451021	MZ451039	MZ451053
TNpeach5	Prunus persica	USA	OL800569	OL800570	OL800571
13C257	Prunus	Canada			MZ451054
13C258	Prunus	Canada	MZ451022		MZ451055
13C278	Prunus	Canada			MZ451059
PE5	Prunus persica	USA			L38823
PV96	Prunus mahleb	Germany			S78312
CH30	Prunus avium	USA			AF034994
PV32	Malus sp.	USA			Y07568
PchMx.Azt2	Prunus persica	Mexico			FJ546091
PchMx.Azt1	Prunus persica	Mexico			FJ546090
SW6	Prunus avium	USA			AF013287

## Sheet: Table S4
Table S4: Recombination events detected in CVA and PNRSV
Virus	Accession number	Start-End	Major parent	Minor parent	RDP	GENECONV	BootScan	MaxChi	Chimaera	SiScan	3Seq
CVA	MF048810	5355-6791	MZ291926	KY510904	-	-	-	8.114x10-05	3.417x10-05	2.623x10-06	-
	LC523017	736-926	KY510865	KY445749	3.731x10-26	1.081x10-24	2.938x10-26	1.807x10-06	1.768x10-06	5.751x10-03	6.886x10-11
		1214-2644	LC523010	KY445749	5.494x10-131	5.533x10-107	7.634x10-132	6.345x10-41	6.236x10-41	1.093x10-53	6.886x10-11
		3398-3511	KY510865	KY445749	2.698x10-12	3.628x10-11	2.436x10-12	-	-	4.772x10-02	-
		4076-4245	KY510865	KY445749	1.866x10-13	3.335x10-12	2.444x10-13	-	-	-	1.137x10-04
		4982-5356	LC523010	KY445749	1.131x10-57	5.143x10-55	1.959x10-51	4.031x10-17	3.933x10-17	1.594x10-19	6.886x10-11
	LC523008	14-5290	KY510849	KY510896	-	-	-	2.606x10-06	3.506x10-6	5.373x10-38	2.486x10-11
	LC523012
	KY510909	5662-6691	KY445749	KY510851	6.030x10-12	1.488x10-02	1.486x10-04	1.264x10-12	3.417x10-14	2.052x10-12	-
	KX370827
	LC422952	988-5551	ON088603	KY510892	1.009x10-123	5.408x10-92	2.986x10-117	3.998x10-44	6.529x10-19	2.045x10-95	3.443x10-11
		6186-6370	ON088603	FN691959	8.114x10-15	8.114x10-12	8.114x10-15	-	-	-	2.623x10-06
	KY510866	14-5914	KY510857	KT285841	7.262x10-25	6.385x10-22	1.181x10-21	7.158x10-21	1.022x10-08	2.659x10-93	2.945x10-48
		6220-6666	KY510896	MF048809	4.385x10-14	2.989x10-15	1.182x10-14	8.118x10-07	1.477x10-02	4.290x10-05	9.792x10-12
	KY510862	4808-6791	KY510895	MF048810	3.815x10-03	-	2.061x10-05	6.949x10-15	1.030x10-07	2.251x10-05	3.889x10-06
	KY510859
	MK847263
	LC523003
	LC523016	1-308	LC523010	KY510909	1.119x10-21	6.422x10-20	3.246x10-20	3.065x10-07	3.010x10-07	2.035x10-08	-
		1302-1956	KY510865	KY510909	3.5724x10-75	2.108x10-58	2.876x10-75	1.836x10-24	7.957x10-24	3.533x10-41	3.443x10-11
		2216-2644	KY510865	KY510909	8.016x10-42	2.795x10-37	7.265x10-42	6.772x10-18	6.692x10-18	5.883x10-21	6.886x10-11
		2645-3321	LC523017	KY510909	3.078x10-62	1.517x10-55	9.024x10-61	9.218x10-23	1.944x10-21	1.435x10-26	3.443x10-11
		5038-5356	LC523010	KY510909	7.858x10-37	6.862x10-34	7.211x10-37	1.015x10-12	1.087x10-12	3.938x10-11	6.886x10-11
		5984-6412	KY510865	KY510909	2.945x10-25	1.039x10-23	2.792x10-25	8.760x10-07	8.641x10-07	1.156x10-07	6.886x10-11
		6006-6435	KY510865	KY510909	8.458x10-32	2.401x10-30	8.164x10-32	8.356x10-07	4.931x10-07	5.656x10-08	6.886x10-11
	LC523015	1-404	LC523002	LC523010	2.659x10-31	1.435x10-21	2.401x10-31	3.234x10-07	2.400x10-07	1.101x10-06	6.886x10-11
		452-712	KY510913	LC523012	1.611x10-29	3.199x10-27	9.258x10-30	3.798x10-08	1.092x10-07	5.004x10-05	6.886x10-11
		2896-3328	KY510902	LC523012	9.082x10-24	2.271x10-22	2.015x10-22	3.651x10-11	2.980x10-09	1.103x10-06	6.886x10-11
		3810-6790	LC523002	LC523008	9.994x10-181	9.179x10-154	9.748x10-182	8.596x10-58	4.237x10-59	3.422x10-71	6.886x10-11
	LC752551	1330-2134	ON088603	X82547	4.410x10-39	1.493x10-36	1.704x10-36	2.027x10-18	9.543x10-19	3.648x10-26	6.886x10-11
		2763-2913	ON088603	KY510900	5.102x10-09	2.221x10-07	5.715x10-08	2.255x10-02	1.276x10-2	-	5.707x10-05
		3334-3573	ON088603	MF062119	1.600x10-24	1.441x10-22	7.881x10-22	4.463x10-09	4.347x10-09	7.436x10-05	6.886x10-11
		4950-5374	KY510873	KY510853	1.032x10-43	6.621x10-40	4.772x10-44	1.051x10-16	7.309x10-17	1.357x10-21	6.886x10-11
	LC523000	218-364	LC523014	LC523002	1.428x10-47	4.363x10-46	1.459x10-47	6.350x10-06	6.321x10-06	2.430x10-08	1.377x10-10
	KY510893	6266-7064	KY510907	KY510909	8.384x10-66	8.822x10-63	8.185x10-66	6.109x10-16	3.240x10-16	4.344x10-17	1.032x10-10
		6297-6791	KY510907	KY510909	6.110x10-49	7.407x10-45	3.068x10-50	8.498x10-10	9.285x10-10	4.166x10-11	1.032x10-10
	LC523011	3800-4563	NC00368	LC523012	2.618x10-111	5.812x10-109	7.498x10-110	7.459x10-24	5.453x10-24	1.081x10-26	1.032x10-10
		4572-6283	LC523001	KY510865	1.967x10-113	9.334x10-115	2.799x10-107	3.615x10-28	1.204x10-29	1.782x10-38	1.032x10-10
		6291-7195	LC523001	LC523010	1.488x10-69	2.750x10-65	1.416x10-69	5.455x10-16	1.747x10-15	9.681x10-16	6.886x10-11
	KY510845	5386-6791	KY510889	KY510848	1.164x10-191	1.986x10-187	1.880x10-192	3.556x10-43	3.525x10-43	2.366x10-50	1.032x10-10
PNRSV-RNA-1	MH727235	8-1268	MH727236	MH727233	-	9.186x10-17	2.101x10-22	5.417x10-16	5.985x10-14	-	3.095x10-45
	MH727236	11-2090	MH727237	MH727237	4.379x10-13	8.802x10-13	2.278x10-13	1.792x10-17	5.044x10-17	1.667x10-21	1.284x10-39
	KY883333	790-3135	NC004362	OP357942	1.691x10-09	1.143x10-06	1.950x10-08	4.294x10-10	-	5.514x10-32	9.661x10-42
	OL800569	778-1650	MN656192	KY883323	6.448x10-08	1.206x10-08	1.321x10-09	7.813x10-11	6.244x10-08	5.830x10-16	2.369x10-06
PNRSV-RNA2	MH727230	11-1324	MH727232	MH727228	-	8.883x10-21	1.252x10-24	1.018x10-16	6.887x10-16	3.466x10-21	1.772x10-48
	MH727231
PNRSV-RNA3	MZ451054	1-207	MZ451050	MZ451056	2.472x10-13	5.676x10-12	6.914x10-13	5.396x10-06	5.756x10-06	1.241x10-07	5.280x10-16
	MZ451055
	MZ451059	465-861	MZ451052	MZ451058			4.834x10-05	1.900x10-05		7.480x10-06	1.031x10-02
